# Supplementary material for: Adjuvant atezolizumab in surgically resected NSCLC patients with PD-L1 expression ≥ 50%: real-world data from the Italian ATLAS registry
Source: Oncologist. 2025 Dec 24;31(2):oyaf428. doi: 10.1093/oncolo/oyaf428 (PMC12854775; doi:10.1093/oncolo/oyaf428)
Supplement: oyaf428_Supplementary_Data [file oyaf428_supplementary_data.zip]

Archive with 3 entries (3 files):
- Supplemenatry Table 2..docx
- Supplementary Table 1..docx
- Supplementary Table 3..docx
